# Supplementary material for: Isolation and Genetic Characterization of Three Palyam Serogroup Orbiviruses From Culicoides Spp. and Associated Infections in Cattle in Yunnan, China
Source: Transbound Emerg Dis. 2025 Aug 25;2025:6615175. doi: 10.1155/tbed/6615175 (PMC12401601; doi:10.1155/tbed/6615175)
Supplement: Supporting Information 1 — Table S1: The background information and GenBank accession numbers of all virus strains used in this study. [file 6615175.f1.xlsx]

## Sheet: Sheet2
Table S1 The background information and GenBank accession numbers of all virus strains used in this study
Strain	Serotype	Year	Country	Host	GenBank accession no.
					Seg-1	Seg-2	Seg-3	Seg-4	Seg-5	Seg-6	Seg-7	Seg-8	Seg-9	Seg-10
CHN-GS-70	Chuzan	2017	China	yak	MH090058	MF642328	MH090061	MH090064	MH090067	MF642331	MH090070	MH090073	MH090076	MH090079
CHN-GS-26	Chuzan	2016	China	yak	MH090057	MF642327	MH090060	MH090063	MH090066	MF642330	MH090069	MH090072	MH090075	MH090078
CHN-GS-16	Chuzan	2017	China	yak	MH090056	MF642326	MH090059	MH090062	MH090065	MF642329	MH090068	MH090071	MH090074	MH090077
ON-1/E/02	Chuzan	2002	Japan: Okinawa	Bos taurus	LC818301	LC601654	LC601655	LC818302	LC818303	LC601656	LC601657	LC818304	LC818305	LC818306
GX871	Chuzan	2013	China	Cattle	KT887180	KT887181	KT887182	KT887183	KT887184	KT887185	KT887186	KT887187	KT887188	KT887189
SZ187	Chuzan	2012	China	Cattle	KT002588	KT002589	KT002590	KT002591	KT002592	KT002593	KT002594	KT002595	KT002596	KT002597
K-47	Chuzan	1985	Japan: Kagoshima	cow	AB018086	AB014725	AB014728	AB018087	AB018089	AB014726	AB014727	AB018090	AB018088	AB018091
GG15534	Kasba	1957	India	Culex vishnui	MH782458	MH823481	MH817082	MH817101	MH823421	MH817121	MH823401	MH823441	MH823381	MH823461
68886	Vellore	1989	India	Culex pseudovishnui	MH782462	MH823485	MH817086	MH817105	MH823425	MH817125	MH823405	MH823445	MH823385	MH823465
2389/76	Abadina	1990	Zimbabwe	bovine fetus	MH782468	MH823491	MH817092	MH817111	MH823431	MH817131	MH823411	MH823451	MH823391	MH823471
2582/78	Abadina	1978	Zimbabwe	bovine fetus	MH782467	MH823490	MH817091	MH817110	MH823430	MH817130	MH823410	MH823450	MH823390	MH823470
Ib Ar 22388	Abadina	1987	Nigeria	Culicoides spp.	MH782454	MH823477	MH817078	MH817097	MH823417	MH817117	MH823397	MH823437	MH823377	MH823457
CSIRO_82	Marrakai	1989	Australia	Culicoides spp.	MH782459	MH823482	MH817083	MH817102	MH823422	MH817122	MH823402	MH823442	MH823382	MH823462
AR_B_2032	Petevo	1989	Central African Republic	Amblyomma variegatum	MH782461	MH823484	MH817085	MH817104	MH823424	MH817124	MH823404	MH823444	MH823384	MH823464
ON-14/E/17	Bunyip Creek	2017	Japan: Okinawa	Bos taurus	LC818329	LC601662	LC601663	LC818330	LC818331	LC601664	LC601665	LC818332	LC818333	LC818334
CSIRO 87	Bunyip Creek	1987	Australia	Culicoides schultzei	MH782455	MH823478	MH817079	MH817098	MH823418	MH817118	MH823398	MH823438	MH823378	MH823458
VRL1070/78	Marondera	1980	Zimbabwe	Bos taurus	MH782465	MH823488	MH817089	MH817108	MH823428	MH817128	MH823408	MH823448	MH823388	MH823468
O/4518	Apies River	1990	South Africa	Bos taurus	MH782463	MH823486	MH817087	MH817106	MH823426	MH817126	MH823406	MH823446	MH823386	MH823466
DVTD	D'Aguilar	1992	India	Culex vishnui	MH782460	MH823483	MH817084	MH817103	MH823423	MH817123	MH823403	MH823443	MH823383	MH823463
B8112	D'Aguilar	1987	Australia	Culicoides brevitarsis	MH782457	MH823480	MH817081	MH817100	MH823420	MH817120	MH823400	MH823440	MH823380	MH823460
KSB-1/C/13	D'Aguilar	2013	Japan: Kagoshima	Culicoides spp.	LC818317	LC601674	LC601675	LC818318	LC818319	LC601676	LC601677	LC818320	LC818321	LC818322
1772/74	D'Aguilar	1990	Zimbabwe	bovine fetus	—	MH823496	MK007563	MH817116	MH823436	MH817136	MH823416	MH823456	MH823396	MH823476
VRL792/73	D'Aguilar	1973	Zimbabwe	bovine fetus	MH782466	MH823489	MH817090	MH817109	MH823429	MH817129	MH823409	MH823449	MH823389	MH823469
KY-115	D'Aguilar	1987	Japan:Okinawa	Bos taurus	LC818235	LC601666	LC601667	LC818236	LC818237	LC601668	LC601669	LC818238	LC818239	LC818240
ON-1/E/18	D'Aguilar	2018	Japan: Okinawa	Bos taurus	LC818335	LC601682	LC601683	LC818336	LC818337	LC601684	LC601685	LC818338	LC818339	LC818340
ON-3/E/17	D'Aguilar	2017	Japan: Okinawa	Bos taurus	LC818323	LC601678	LC601679	LC818324	LC818325	LC601680	LC601681	LC818326	LC818327	LC818328
CSIRO 11	CSIRO Village	1990	Australia	Culicoides spp.	MH782456	MH823479	MH817080	MH817099	MH823419	MH817119	MH823399	MH823439	MH823379	MH823459
1828/82	Gweru	1990	Zimbabwe	bovine fetus	MH782469	MH823492	MH817093	MH817112	MH823432	MH817132	MH823412	MH823452	MH823392	MH823472
1832/79	Gweru	1986	Zimbabwe	bovine fetus	MH782470	MH823493	MH817094	MH817113	MH817133	MH823393	MH823413	MH823433	MH823453	MH823473
2038/76	Gweru	1989	Zimbabwe	bovine fetus	MH782471	MH823494	MH817095	MH817114	MH817134	MH823394	MH823414	MH823434	MH823454	MH823474
1856/76	Gweru	1990	Zimbabwe	bovine fetus	MH782472	MH823495	MH817096	MH817115	MH817135	MH823395	MH823415	MH823435	MH823455	MH823475
Y863	BTV-1	1979	China	sheep	KC879615	KC879616	KC879617	KC879618	KC879619	KC879620	KC879621	KC879622	KC879623	KC879624
Note: “-”, Not available.
