# Supplementary material for: Isolation and Genetic Characterization of Three Palyam Serogroup Orbiviruses From Culicoides Spp. and Associated Infections in Cattle in Yunnan, China
Source: Transbound Emerg Dis. 2025 Aug 25;2025:6615175. doi: 10.1155/tbed/6615175 (PMC12401601; doi:10.1155/tbed/6615175)
Supplement: Supporting Information 3 — Table S3: Matrix of NS1 pairwise identity percentages of nucleotide (lower left) and amino acid (upper right) between different strains of PALV. [file 6615175.f3.xlsx]

## Sheet: Table S3
Table S3 Matrix of NS1 pairwise identity percentages of nucleotide (lower left) and amino acid (upper right) between different strains of PALV.
Strains	ML_C40*	SZ187	GX871	CHN-GS-70	CHN-GS-16	CHN-GS-26	ON-1/E/02	K-47	GG15534	68886	2389/76	2582/78	Ib_Ar_22388	CSIRO_82	AR_B_2032	SZ_C06*	ON-14/E/17	CSIRO_87	O/4518	VRL1070/78	MY_C17*	KSB-1/C/13	KY-115	ON-1/E/18	ON-3/E/17	B8112	DVTD	VRL792/73	1772/74	CSIRO 11	1828/82	1856/76	1832/79	2038/76
ML_C40*	-	98.53	99.08	98.9	98.9	98.9	98.17	97.25	98.35	98.17	95.24	95.24	95.24	93.77	93.59	98.35	97.8	94.51	95.42	95.42	98.9	98.35	98.9	98.35	98.17	94.51	92.49	95.42	93.96	94.14	95.05	95.42	95.6	95.42
SZ187	98.78	-	99.45	98.17	98.53	98.17	99.08	98.35	99.45	99.27	96.34	96.34	96.34	94.87	94.32	99.45	98.9	95.05	96.52	96.52	99.63	99.27	99.63	99.45	99.27	95.05	93.22	96.52	95.05	95.24	96.15	96.52	96.7	96.52
GX871	99.45	99.33	-	98.72	99.08	98.72	99.08	98.17	99.27	99.08	96.15	96.15	96.15	94.32	94.14	99.27	98.72	95.05	96.34	96.34	99.45	99.27	99.82	99.27	99.08	95.05	93.04	96.34	94.87	94.69	95.97	96.34	96.52	96.34
CHN-GS-70	99.33	98.84	99.51	-	99.63	100	97.8	96.89	97.99	97.8	94.87	94.87	94.87	93.04	93.04	97.99	97.44	93.77	95.05	95.05	98.17	97.99	98.53	97.99	97.8	93.77	91.94	95.05	93.59	93.41	94.69	95.05	95.24	95.05
CHN-GS-16	99.39	99.02	99.69	99.82	-	99.63	98.17	97.25	98.35	98.17	95.24	95.24	95.24	93.41	93.22	98.35	97.8	94.14	95.42	95.42	98.53	98.35	98.9	98.35	98.17	94.14	92.12	95.42	93.96	93.77	95.05	95.42	95.6	95.42
CHN-GS-26	99.33	98.84	99.51	100	99.82	-	97.8	96.89	97.99	97.8	94.87	94.87	94.87	93.04	93.04	97.99	97.44	93.77	95.05	95.05	98.17	97.99	98.53	97.99	97.8	93.77	91.94	95.05	93.59	93.41	94.69	95.05	95.24	95.05
ON-1/E/02	97.92	98.53	98.47	97.99	98.17	97.99	-	97.8	98.9	98.72	95.6	95.6	95.6	93.96	93.59	98.9	98.35	94.51	95.79	95.79	99.08	99.45	99.27	98.9	98.72	94.51	92.49	95.79	94.32	94.32	95.42	95.79	95.97	95.79
K-47	94.81	95.18	95.12	94.69	94.81	94.69	95.18	-	98.9	98.72	96.15	96.15	96.15	95.05	93.96	98.53	98.35	95.24	96.34	96.34	98.35	97.99	98.35	98.17	97.99	95.24	93.04	96.34	94.87	95.42	95.97	96.34	96.52	96.34
GG15534	97.68	98.29	98.23	97.74	97.92	97.74	98.41	96.4	-	99.82	96.52	96.52	96.52	95.05	93.96	99.27	99.08	95.24	96.7	96.7	99.45	99.08	99.45	99.27	99.08	95.24	93.04	96.7	95.24	95.42	96.34	96.7	96.89	96.7
68886	97.62	98.23	98.17	97.68	97.86	97.68	98.35	96.34	99.94	-	96.34	96.34	96.34	94.87	93.77	99.08	98.9	95.05	96.52	96.52	99.27	98.9	99.27	99.08	98.9	95.05	92.86	96.52	95.05	95.24	96.15	96.52	96.7	96.52
2389/76	85.96	86.32	86.32	86.02	86.08	86.02	85.9	86.2	86.39	86.32	-	100	100	95.79	94.51	96.52	96.34	95.97	99.82	99.82	95.97	96.15	96.34	95.79	95.6	95.97	93.96	99.82	98.35	95.97	99.45	99.82	99.63	99.82
2582/78	86.02	86.39	86.39	86.08	86.14	86.08	85.96	86.14	86.45	86.39	99.63	-	100	95.79	94.51	96.52	96.34	95.97	99.82	99.82	95.97	96.15	96.34	95.79	95.6	95.97	93.96	99.82	98.35	95.97	99.45	99.82	99.63	99.82
Ib_Ar_22388	85.96	86.32	86.32	86.02	86.08	86.02	85.9	86.2	86.39	86.32	99.88	99.76	-	95.79	94.51	96.52	96.34	95.97	99.82	99.82	95.97	96.15	96.34	95.79	95.6	95.97	93.96	99.82	98.35	95.97	99.45	99.82	99.63	99.82
CSIRO_82	84.62	84.8	84.8	84.31	84.49	84.31	84.62	84.92	85.23	85.16	84.74	84.62	84.62	-	93.22	95.05	94.87	97.8	95.97	95.97	94.87	94.51	94.51	94.32	94.14	97.99	92.31	95.97	94.51	98.17	95.6	95.97	96.15	95.97
AR_B_2032	83.58	83.82	83.76	83.27	83.46	83.27	83.7	83.58	84	83.94	84	84	84	82.66	-	94.32	93.77	93.59	94.32	94.32	94.32	93.77	94.32	93.77	93.59	93.59	93.59	94.32	93.04	93.59	93.96	94.32	94.51	94.32
SZ_C06*	96.46	96.83	97.01	96.52	96.7	96.52	96.83	95.36	97.31	97.25	87.3	87.36	87.3	86.02	84.31	-	99.45	95.24	96.7	96.7	99.45	99.08	99.45	99.27	99.08	95.24	93.41	96.7	95.24	95.42	96.34	96.7	96.89	96.7
ON-14/E/17	94.38	94.63	94.81	94.32	94.51	94.32	94.63	96.76	95.85	95.79	86.08	85.9	85.96	85.35	83.76	96.52	-	95.05	96.52	96.52	98.9	98.53	98.9	98.72	98.53	95.05	93.22	96.52	95.05	95.24	96.15	96.52	96.7	96.52
CSIRO_87	84	84.07	84.19	83.82	83.88	83.82	84.13	84.31	84.49	84.43	84.8	84.8	84.8	95.91	82.05	85.53	84.74	-	96.15	96.15	95.05	95.05	94.87	94.51	94.32	99.45	92.31	96.15	94.69	98.9	95.79	96.15	96.34	96.15
O/4518	86.02	86.39	86.39	86.08	86.14	86.08	85.96	86.51	86.57	86.51	98.23	97.99	98.23	84.74	84.25	87.73	86.63	84.92	-	100	96.15	96.34	96.52	95.97	95.79	96.15	94.14	100	98.53	96.15	99.63	100	99.82	100
VRL1070/78	85.65	86.02	86.02	85.71	85.78	85.71	85.59	85.96	86.2	86.14	97.68	97.56	97.68	84.62	84.55	87.36	85.96	84.92	98.72	-	96.15	96.34	96.52	95.97	95.79	96.15	94.14	100	98.53	96.15	99.63	100	99.82	100
MY_C17*	97.99	98.47	98.41	97.92	98.11	97.92	98.47	95.6	98.84	98.78	86.32	86.39	86.32	85.04	84.07	97.5	95.18	84.55	86.39	86.02	-	99.27	99.63	99.45	99.27	95.05	92.86	96.15	94.69	95.24	95.79	96.15	96.34	96.15
KSB-1/C/13	97.99	98.6	98.53	98.05	98.23	98.05	99.45	95.24	98.35	98.29	86.02	86.08	86.02	84.86	83.76	96.89	94.69	84.37	86.08	85.71	98.53	-	99.45	99.08	98.9	95.05	92.67	96.34	94.87	94.87	95.97	96.34	96.52	96.34
KY-115	98.05	98.53	98.6	98.11	98.29	98.11	98.53	95.91	99.15	99.08	86.69	86.75	86.69	84.86	84.31	97.44	95.36	84.37	86.75	86.39	99.21	98.6	-	99.45	99.27	94.87	93.22	96.52	95.05	94.87	96.15	96.52	96.7	96.52
ON-1/E/18	97.86	98.47	98.41	97.92	98.11	97.92	98.47	95.24	98.35	98.29	86.02	86.08	86.02	85.29	83.64	97.01	94.69	84.62	86.08	85.71	98.66	98.66	98.6	-	99.82	94.51	92.67	95.97	94.51	94.69	95.6	95.97	96.15	95.97
ON-3/E/17	97.74	98.35	98.29	97.8	97.99	97.8	98.35	95.12	98.23	98.17	85.96	86.02	85.96	85.23	83.39	97.01	94.69	84.55	86.14	85.65	98.53	98.47	98.47	99.76	-	94.32	92.49	95.79	94.32	94.51	95.42	95.79	95.97	95.79
B8112	84.43	84.49	84.62	84.13	84.31	84.13	84.43	84.74	84.92	84.86	85.53	85.65	85.53	94.93	82.72	85.78	85.29	97.07	86.26	86.39	84.86	84.68	84.55	84.8	84.74	-	92.12	96.15	94.69	99.08	95.79	96.15	96.34	96.15
DVTD	81.26	81.44	81.32	80.95	81.01	80.95	81.2	81.93	81.75	81.68	82.72	82.6	82.6	81.5	83.52	82.17	81.81	82.05	83.09	83.33	81.44	81.14	81.38	81.14	81.07	81.99	-	94.14	93.41	92.12	93.77	94.14	93.96	94.14
VRL792/73	86.08	86.45	86.45	86.14	86.2	86.14	86.02	86.32	86.75	86.69	98.35	98.11	98.35	85.16	84.31	87.67	86.32	85.1	99.27	98.72	86.45	86.14	86.81	86.14	86.08	86.32	83.03	-	98.53	96.15	99.63	100	99.82	100
1772/74	85.41	85.78	85.78	85.47	85.53	85.47	85.35	85.65	86.08	86.02	97.8	97.56	97.8	84.68	83.94	87	85.65	84.55	98.53	98.05	85.78	85.47	86.14	85.47	85.41	85.78	82.54	99.27	-	94.69	98.17	98.53	98.35	98.53
CSIRO 11	83.88	84	84	83.58	83.76	83.58	83.94	84.43	84.43	84.37	84.49	84.49	84.49	95.79	82.11	85.29	84.68	97.01	84.74	84.74	84.49	84.19	84.31	84.43	84.25	95.91	81.44	85.04	84.49	-	95.79	96.15	96.34	96.15
1828/82	85.65	86.08	86.08	85.71	85.78	85.71	85.65	86.02	86.26	86.2	97.62	97.5	97.62	84.43	84.37	87.42	86.02	84.74	98.66	99.45	86.08	85.78	86.45	85.78	85.71	86.2	83.39	98.66	97.92	84.55	-	99.63	99.45	99.63
1856/76	85.78	86.14	86.14	85.84	85.9	85.84	85.71	86.08	86.32	86.26	97.92	97.8	97.92	84.62	84.43	87.48	86.08	84.92	98.96	99.76	86.14	85.84	86.51	85.84	85.78	86.39	83.46	98.96	98.23	84.74	99.69	-	99.82	100
1832/79	85.84	86.2	86.2	85.9	85.96	85.9	85.78	86.08	86.32	86.26	97.86	97.74	97.86	84.62	84.43	87.48	86.08	84.92	98.9	99.69	86.14	85.9	86.51	85.9	85.84	86.39	83.39	98.9	98.17	84.74	99.63	99.94	-	99.82
2038/76	85.78	86.14	86.14	85.84	85.9	85.84	85.71	86.08	86.32	86.26	97.92	97.8	97.92	84.62	84.43	87.48	86.08	84.92	98.96	99.76	86.14	85.84	86.51	85.84	85.78	86.39	83.46	98.96	98.23	84.74	99.69	100	99.94	-
* The three strains isolated in this study.
