# Supplementary material for: Isolation and Genetic Characterization of Three Palyam Serogroup Orbiviruses From Culicoides Spp. and Associated Infections in Cattle in Yunnan, China
Source: Transbound Emerg Dis. 2025 Aug 25;2025:6615175. doi: 10.1155/tbed/6615175 (PMC12401601; doi:10.1155/tbed/6615175)
Supplement: Supporting Information 4 — Table S4: Matrix of VP7 pairwise identity percentages of nucleotide (lower left) and amino acid (upper right) between different strains of PALV. [file 6615175.f4.xlsx]

## Sheet: Table S4
Table S4 Matrix of VP7 pairwise identity percentages of nucleotide (lower left) and amino acid (upper right) between different strains of PALV.
Strains	ML_C40*	SZ187	GX871	CHN-GS-70	CHN-GS-16	CHN-GS-26	ON-1/E/02	K-47	GG15534	68886	2389/76	2582/78	Ib_Ar_22388	CSIRO_82	AR_B_2032	SZ_C06*	ON-14/E/17	CSIRO_87	O/4518	VRL1070/78	MY_C17*	KSB-1/C/13	KY-115	ON-1/E/18	ON-3/E/17	B8112	DVTD	VRL792/73	1772/74	CSIRO 11	1828/82	1856/76	1832/79	2038/76
ML_C40*	-	99.14	99.71	99.43	99.43	99.71	99.71	99.71	99.71	98.57	99.14	99.14	99.43	99.71	99.43	99.71	98.85	98.57	99.43	99.43	99.71	99.43	99.43	99.43	99.43	98.57	98.85	99.43	98.85	98.57	99.43	99.43	99.43	99.43
SZ187	99.14	-	98.85	98.57	98.57	98.85	98.85	98.85	98.85	97.71	98.28	98.28	98.57	98.85	98.57	98.85	97.99	97.71	98.57	98.57	98.85	98.57	98.57	98.57	98.57	97.71	97.99	98.57	97.99	97.71	98.57	98.57	98.57	98.57
GX871	99.81	99.14	-	99.71	99.71	100	100	100	100	98.85	99.43	99.43	99.71	100	99.71	100	99.14	98.85	99.71	99.71	100	99.71	99.71	99.71	99.71	98.85	99.14	99.71	99.14	98.85	99.71	99.71	99.71	99.71
CHN-GS-70	99.62	98.95	99.81	-	99.43	99.71	99.71	99.71	99.71	98.57	99.14	99.14	99.43	99.71	99.43	99.71	98.85	98.57	99.43	99.43	99.71	99.43	99.43	99.43	99.43	98.57	98.85	99.43	98.85	98.57	99.43	99.43	99.43	99.43
CHN-GS-16	99.52	98.85	99.71	99.71	-	99.71	99.71	99.71	99.71	98.57	99.14	99.14	99.43	99.71	99.43	99.71	98.85	98.57	99.43	99.43	99.71	99.43	99.43	99.43	99.43	98.57	98.85	99.43	98.85	98.57	99.43	99.43	99.43	99.43
CHN-GS-26	99.62	98.95	99.81	99.81	99.9	-	100	100	100	98.85	99.43	99.43	99.71	100	99.71	100	99.14	98.85	99.71	99.71	100	99.71	99.71	99.71	99.71	98.85	99.14	99.71	99.14	98.85	99.71	99.71	99.71	99.71
ON-1/E/02	98.38	98.09	98.57	98.38	98.28	98.38	-	100	100	98.85	99.43	99.43	99.71	100	99.71	100	99.14	98.85	99.71	99.71	100	99.71	99.71	99.71	99.71	98.85	99.14	99.71	99.14	98.85	99.71	99.71	99.71	99.71
K-47	96.37	96.08	96.56	96.37	96.28	96.37	97.04	-	100	98.85	99.43	99.43	99.71	100	99.71	100	99.14	98.85	99.71	99.71	100	99.71	99.71	99.71	99.71	98.85	99.14	99.71	99.14	98.85	99.71	99.71	99.71	99.71
GG15534	94.46	94.17	94.65	94.56	94.36	94.46	94.94	95.42	-	98.85	99.43	99.43	99.71	100	99.71	100	99.14	98.85	99.71	99.71	100	99.71	99.71	99.71	99.71	98.85	99.14	99.71	99.14	98.85	99.71	99.71	99.71	99.71
68886	93.51	93.22	93.7	93.6	93.41	93.51	93.98	94.56	98.95	-	98.28	98.28	98.57	98.85	98.57	98.85	97.99	97.71	98.57	98.57	98.85	98.57	98.57	98.57	98.57	97.71	97.99	98.57	97.99	97.71	98.57	98.57	98.57	98.57
2389/76	85.77	85.58	85.96	86.06	85.86	85.96	86.06	85.48	85.58	85.2	-	100	99.71	99.43	99.14	99.43	98.85	98.57	99.71	99.71	99.43	99.14	99.14	99.14	99.14	98.57	98.57	99.71	99.14	98.57	99.71	99.71	99.71	99.71
2582/78	85.67	85.48	85.86	85.96	85.77	85.86	85.96	85.39	85.48	85.1	99.71	-	99.71	99.43	99.14	99.43	98.85	98.57	99.71	99.71	99.43	99.14	99.14	99.14	99.14	98.57	98.57	99.71	99.14	98.57	99.71	99.71	99.71	99.71
Ib_Ar_22388	85.96	85.77	86.15	86.25	86.06	86.15	86.25	85.67	85.77	85.39	99.62	99.52	-	99.71	99.43	99.71	99.14	98.85	100	100	99.71	99.43	99.43	99.43	99.43	98.85	98.85	100	99.43	98.85	100	100	100	100
CSIRO_82	90.93	90.45	90.93	90.83	90.64	90.74	90.93	90.83	92.07	91.21	87.3	87.01	87.49	-	99.71	100	99.14	98.85	99.71	99.71	100	99.71	99.71	99.71	99.71	98.85	99.14	99.71	99.14	98.85	99.71	99.71	99.71	99.71
AR_B_2032	86.15	85.67	86.15	86.15	85.96	86.06	86.25	86.44	87.39	86.82	86.34	86.25	86.44	87.77	-	99.71	99.43	99.14	99.43	99.43	99.71	99.43	99.43	99.43	99.43	99.14	99.43	99.43	98.85	99.14	99.43	99.43	99.43	99.43
SZ_C06*	96.37	96.08	96.56	96.47	96.28	96.37	96.66	95.22	94.08	93.12	88.54	88.44	88.73	91.5	86.91	-	99.14	98.85	99.71	99.71	100	99.71	99.71	99.71	99.71	98.85	99.14	99.71	99.14	98.85	99.71	99.71	99.71	99.71
ON-14/E/17	86.15	85.48	86.15	86.06	85.86	85.96	86.34	86.53	86.06	85.2	86.15	85.86	86.06	87.68	84.81	88.44	-	99.71	99.14	99.14	99.14	98.85	98.85	99.14	98.85	99.71	99.14	99.14	98.57	99.71	99.14	99.14	99.14	99.14
CSIRO_87	85.96	85.29	85.96	85.96	85.77	85.86	86.25	86.53	85.67	84.91	86.34	86.25	86.63	87.77	85.48	88.54	89.78	-	98.85	98.85	98.85	98.57	98.57	98.85	98.57	100	98.85	98.85	98.28	100	98.85	98.85	98.85	98.85
O/4518	85.67	85.48	85.86	85.86	85.67	85.77	85.77	85.77	85.67	85.29	97.13	97.04	97.52	87.49	86.91	88.63	85.29	86.34	-	100	99.71	99.43	99.43	99.43	99.43	98.85	98.85	100	99.43	98.85	100	100	100	100
VRL1070/78	85.67	85.48	85.86	85.86	85.67	85.77	85.96	85.58	85.67	85.29	97.23	97.13	97.61	87.58	86.63	88.63	85.1	86.34	98.76	-	99.71	99.43	99.43	99.43	99.43	98.85	98.85	100	99.43	98.85	100	100	100	100
MY_C17*	98.38	98.09	98.57	98.38	98.28	98.38	99.04	97.61	95.61	94.65	86.25	86.15	86.44	91.79	87.11	97.04	86.53	86.53	86.15	86.15	-	99.71	99.71	99.71	99.71	98.85	99.14	99.71	99.14	98.85	99.71	99.71	99.71	99.71
KSB-1/C/13	93.98	93.7	94.17	94.08	93.89	93.98	94.46	95.61	93.6	92.55	85.77	85.58	85.96	90.35	85.29	93.03	85.86	86.25	84.91	85.1	95.22	-	99.43	99.43	99.43	98.57	98.85	99.43	98.85	98.57	99.43	99.43	99.43	99.43
KY-115	94.56	94.27	94.75	94.56	94.46	94.56	95.42	96.18	94.65	93.6	86.06	85.96	86.25	90.54	85.96	93.51	85.39	85.39	85.2	85.58	95.99	96.66	-	99.43	99.43	98.57	98.85	99.43	98.85	98.57	99.43	99.43	99.43	99.43
ON-1/E/18	97.71	97.42	97.9	97.71	97.61	97.71	98.38	96.66	94.84	93.89	85.77	85.67	85.96	91.12	86.15	95.99	85.86	86.06	85.67	85.67	98.66	94.27	95.03	-	99.43	98.85	99.14	99.43	98.85	98.85	99.43	99.43	99.43	99.43
ON-3/E/17	97.99	97.71	98.19	97.99	97.9	97.99	98.66	96.94	95.03	94.08	85.77	85.67	85.96	91.31	86.15	96.28	85.86	86.06	85.67	85.67	98.95	94.36	95.32	99.52	-	98.57	98.85	99.43	98.85	98.57	99.43	99.43	99.43	99.43
B8112	85.86	85.2	85.86	85.86	85.67	85.77	86.15	86.15	85.48	84.72	86.34	86.25	86.63	87.97	85.86	88.25	89.97	99.14	86.15	86.34	86.44	86.06	85.2	85.96	85.96	-	98.85	98.85	98.28	100	98.85	98.85	98.85	98.85
DVTD	86.34	85.96	86.53	86.44	86.25	86.34	86.34	86.91	87.77	87.2	86.06	85.96	86.44	87.58	89.59	87.11	84.81	87.39	86.72	87.01	87.2	86.06	86.63	86.06	86.25	87.2	-	98.85	98.28	98.85	98.85	98.85	98.85	98.85
VRL792/73	85.48	85.29	85.67	85.67	85.48	85.58	85.77	85.39	85.48	85.1	97.23	97.13	97.61	87.39	86.63	88.44	85.1	86.34	98.76	99.81	85.96	84.91	85.39	85.48	85.48	86.34	87.01	-	99.43	98.85	100	100	100	100
1772/74	85.29	85.1	85.48	85.48	85.29	85.39	85.58	85.2	85.29	84.91	97.04	96.94	97.42	87.2	86.25	88.25	84.81	85.96	98.57	99.62	85.77	84.72	85.2	85.29	85.29	85.96	86.63	99.62	-	98.28	99.43	99.43	99.43	99.43
CSIRO 11	85.77	85.1	85.77	85.77	85.58	85.67	86.06	86.06	85.58	84.81	86.44	86.34	86.72	87.87	85.77	88.16	90.07	99.43	86.06	86.25	86.34	86.15	85.29	85.86	85.86	99.71	87.3	86.25	85.86	-	98.85	98.85	98.85	98.85
1828/82	85.29	84.91	85.48	85.48	85.29	85.39	85.39	85	84.91	84.53	97.33	97.23	97.71	87.01	86.82	88.06	85.58	86.63	98.85	98.95	85.58	84.72	84.81	85.1	85.1	86.63	86.82	98.95	98.76	86.53	-	100	100	100
1856/76	85.29	84.91	85.48	85.48	85.29	85.39	85.39	85	84.72	84.34	97.33	97.23	97.71	87.01	86.53	88.06	85.29	86.44	98.85	98.95	85.58	84.53	84.81	85.1	85.1	86.44	86.63	98.95	98.76	86.34	99.62	-	100	100
1832/79	85.39	85	85.58	85.58	85.39	85.48	85.48	85.1	85	84.62	97.61	97.52	97.99	86.91	86.63	88.16	85.58	86.44	98.95	99.04	85.67	84.62	84.91	85.2	85.2	86.44	86.91	99.04	98.85	86.34	99.71	99.71	-	100
2038/76	85.29	84.91	85.48	85.48	85.29	85.39	85.39	85	84.91	84.53	97.52	97.42	97.9	87.01	86.72	88.06	85.48	86.44	99.04	99.14	85.58	84.53	84.81	85.1	85.1	86.44	86.82	99.14	98.95	86.34	99.81	99.81	99.9	-
* The three strains isolated in this study.
