# Supplementary material for: Isolation and Genetic Characterization of Three Palyam Serogroup Orbiviruses From Culicoides Spp. and Associated Infections in Cattle in Yunnan, China
Source: Transbound Emerg Dis. 2025 Aug 25;2025:6615175. doi: 10.1155/tbed/6615175 (PMC12401601; doi:10.1155/tbed/6615175)
Supplement: Supporting Information 5 — Table S5: Matrix of VP6 pairwise identity percentages of nucleotide (lower left) and amino acid (upper right) between different strains of PALV. [file 6615175.f5.xlsx]

## Sheet: Table S5
Table S5 Matrix of VP6 pairwise identity percentages of nucleotide (lower left) and amino acid (upper right) between different strains of PALV.
Strains	ML_C40*	SZ187	GX871	CHN-GS-70	CHN-GS-16	CHN-GS-26	ON-1/E/02	K-47	GG15534	68886	2389/76	2582/78	Ib_Ar_22388	CSIRO_82	AR_B_2032	SZ_C06*	ON-14/E/17	CSIRO_87	O/4518	VRL1070/78	MY_C17*	KSB-1/C/13	KY-115	ON-1/E/18	ON-3/E/17	B8112	DVTD	VRL792/73	1772/74	CSIRO 11	1828/82	1856/76	1832/79	2038/76
ML_C40*	-	99.63	100	98.9	99.63	98.9	98.17	97.44	96.34	96.34	87.18	87.91	87.91	97.07	89.38	96.34	95.97	93.41	86.81	86.08	96.7	97.8	94.14	98.17	97.8	93.04	88.28	86.81	86.81	93.04	86.08	86.81	87.55	86.81
SZ187	99.27	-	99.63	98.53	99.27	98.53	98.53	97.07	95.97	95.97	87.55	88.28	88.28	96.7	89.01	95.97	95.6	93.04	87.18	86.45	97.07	98.17	93.77	98.53	98.17	92.67	88.64	87.18	87.18	92.67	86.45	87.18	87.91	87.18
GX871	99.76	99.51	-	98.9	99.63	98.9	98.17	97.44	96.34	96.34	87.18	87.91	87.91	97.07	89.38	96.34	95.97	93.41	86.81	86.08	96.7	97.8	94.14	98.17	97.8	93.04	88.28	86.81	86.81	93.04	86.08	86.81	87.55	86.81
CHN-GS-70	99.27	99.02	99.51	-	98.53	100	97.07	96.34	95.24	95.24	86.45	87.18	87.18	95.97	89.38	95.24	94.87	92.67	86.08	85.35	95.6	96.7	93.04	97.44	97.07	92.31	88.28	86.08	86.08	92.31	85.35	86.08	86.81	86.08
CHN-GS-16	99.63	99.39	99.88	99.39	-	98.53	97.8	97.07	95.97	95.97	86.81	87.55	87.55	96.7	89.01	95.97	95.6	93.04	86.45	85.71	96.34	98.17	93.77	97.8	97.44	92.67	87.91	86.45	86.45	92.67	85.71	86.45	87.18	86.45
CHN-GS-26	99.27	99.02	99.51	99.88	99.39	-	97.07	96.34	95.24	95.24	86.45	87.18	87.18	95.97	89.38	95.24	94.87	92.67	86.08	85.35	95.6	96.7	93.04	97.44	97.07	92.31	88.28	86.08	86.08	92.31	85.35	86.08	86.81	86.08
ON-1/E/02	98.17	98.66	98.41	97.92	98.29	97.92	-	95.6	94.51	94.51	86.08	86.81	86.81	95.24	87.55	94.51	94.14	91.58	85.71	85.71	95.6	97.44	92.31	97.07	96.7	91.21	87.18	85.71	85.71	91.21	85.71	86.45	86.45	86.45
K-47	96.83	97.07	97.07	96.58	96.95	96.58	97.44	-	95.97	95.97	86.81	87.18	87.18	95.97	88.28	95.97	95.6	93.04	86.45	85.71	96.34	95.24	93.77	95.6	95.24	92.67	87.91	86.81	86.81	92.67	85.71	86.45	87.18	86.45
GG15534	95.6	95.12	95.36	94.87	95.24	94.87	95.48	96.46	-	100	87.18	87.18	87.18	97.07	90.11	99.27	98.9	94.14	86.81	86.08	98.9	94.87	97.07	94.51	94.14	94.51	89.74	87.18	87.18	94.51	86.08	86.81	87.55	86.81
68886	95.6	95.12	95.36	94.87	95.24	94.87	95.48	96.46	100	-	87.18	87.18	87.18	97.07	90.11	99.27	98.9	94.14	86.81	86.08	98.9	94.87	97.07	94.51	94.14	94.51	89.74	87.18	87.18	94.51	86.08	86.81	87.55	86.81
2389/76	87.55	87.91	87.42	87.18	87.3	87.18	87.18	87.79	87.67	87.67	-	99.27	99.27	86.45	87.91	86.45	86.08	85.71	94.51	93.77	87.55	86.45	85.71	87.55	87.18	85.35	88.28	95.6	95.24	86.08	93.77	94.51	94.51	94.51
2582/78	88.03	88.4	87.91	87.55	87.79	87.55	87.67	88.28	88.16	88.16	99.51	-	100	86.45	88.28	86.45	86.08	85.71	95.24	94.51	87.55	87.18	85.71	88.28	87.91	85.35	88.28	95.6	95.24	86.08	94.51	95.24	95.24	95.24
Ib_Ar_22388	88.03	88.4	87.91	87.55	87.79	87.55	87.67	88.28	88.16	88.16	99.51	100	-	86.45	88.28	86.45	86.08	85.71	95.24	94.51	87.55	87.18	85.71	88.28	87.91	85.35	88.28	95.6	95.24	86.08	94.51	95.24	95.24	95.24
CSIRO_82	95.24	95.24	95.48	94.99	95.36	94.99	95.36	96.46	97.56	97.56	87.79	88.28	88.28	-	90.11	97.07	96.7	94.14	85.35	85.35	97.44	94.87	94.87	95.24	94.87	94.51	90.48	85.71	85.71	94.51	85.35	86.08	86.81	86.08
AR_B_2032	88.16	87.91	88.16	87.79	88.03	87.79	87.55	88.4	90.11	90.11	88.77	88.89	88.89	90.6	-	90.11	89.74	88.64	88.28	88.28	90.48	87.91	89.01	88.28	87.91	89.74	92.31	88.64	88.28	89.38	88.28	89.01	89.74	89.01
SZ_C06*	94.75	94.51	94.75	94.26	94.63	94.26	94.87	95.97	98.41	98.41	86.94	87.42	87.42	96.95	89.99	-	99.63	94.14	86.08	85.35	98.9	94.87	97.07	94.51	94.14	94.51	89.74	86.45	86.45	94.51	85.35	86.08	86.81	86.08
ON-14/E/17	94.14	94.02	94.14	93.65	94.02	93.65	94.26	95.36	97.8	97.8	86.69	87.18	87.18	96.58	89.38	99.39	-	93.77	85.71	84.98	98.53	94.51	96.7	94.14	93.77	94.14	89.38	86.08	86.08	94.14	84.98	85.71	86.45	85.71
CSIRO_87	93.65	93.41	93.65	93.16	93.53	93.16	93.77	95.12	95.97	95.97	86.81	87.3	87.3	95.73	89.13	95.12	94.51	-	86.81	86.08	94.51	91.21	92.67	92.31	92.67	98.9	87.91	86.45	86.45	97.44	86.08	86.81	87.55	86.81
O/4518	87.55	87.91	87.42	87.06	87.3	87.06	87.55	88.16	88.52	88.52	96.34	96.83	96.83	88.16	89.26	87.79	87.55	88.03	-	96.34	87.18	86.08	85.71	86.45	86.81	85.71	86.81	95.97	95.6	85.71	96.34	97.07	97.07	97.07
VRL1070/78	87.18	87.3	87.06	86.69	86.94	86.69	87.18	87.55	88.16	88.16	95.36	95.85	95.85	88.03	88.89	87.42	87.18	87.55	97.56	-	86.45	86.08	84.62	85.71	86.08	84.98	86.81	95.24	94.87	84.98	98.53	99.27	98.53	99.27
MY_C17*	95.12	95.36	95.36	94.87	95.24	94.87	95.73	96.46	98.53	98.53	87.67	88.16	88.16	97.56	90.35	99.15	98.53	95.73	88.52	88.16	-	95.97	96.7	95.6	95.24	94.87	90.84	87.55	87.55	94.87	86.45	87.18	87.91	87.18
KSB-1/C/13	97.8	98.29	98.05	97.56	98.17	97.56	98.9	97.07	95.48	95.48	87.18	87.67	87.67	95.12	87.79	95.12	94.51	93.53	87.55	87.18	95.97	-	92.67	96.7	96.34	90.84	87.55	86.08	86.08	90.84	86.08	86.81	86.81	86.81
KY-115	94.38	94.14	94.38	94.14	94.26	94.14	94.51	95.48	98.17	98.17	87.06	87.55	87.55	96.46	89.5	97.31	96.7	94.87	87.91	87.55	97.44	94.51	-	92.31	91.94	93.04	88.64	86.08	86.08	93.04	84.62	85.35	86.08	85.35
ON-1/E/18	98.53	99.02	98.78	98.29	98.66	98.29	97.92	96.58	94.38	94.38	87.91	88.4	88.4	94.75	87.91	94.02	93.41	93.41	87.67	87.06	94.87	97.56	93.41	-	99.63	91.94	87.91	86.45	86.45	91.94	85.71	86.45	87.18	86.45
ON-3/E/17	98.17	98.66	98.41	97.92	98.29	97.92	97.56	96.21	94.02	94.02	87.79	88.28	88.28	94.38	87.79	94.14	93.53	93.28	87.79	87.18	94.75	97.19	93.04	99.63	-	91.58	87.55	86.08	86.08	91.58	86.08	86.81	87.55	86.81
B8112	93.16	92.92	93.16	92.67	93.04	92.67	93.28	94.63	95.97	95.97	86.81	87.3	87.3	95.73	89.38	95.36	94.75	99.02	87.79	87.55	95.73	93.04	94.87	92.92	92.8	-	88.28	86.08	86.08	97.8	84.98	85.71	86.45	85.71
DVTD	87.67	87.91	87.91	87.67	87.79	87.67	87.67	88.16	89.26	89.26	89.13	89.26	89.26	89.74	93.28	88.89	88.52	88.52	88.64	88.77	89.5	87.91	89.01	87.67	87.3	88.77	-	88.64	88.28	88.64	86.81	87.55	88.28	87.55
VRL792/73	86.81	87.3	86.81	86.45	86.69	86.45	86.94	87.55	87.67	87.67	95.97	96.21	96.21	87.67	88.89	86.94	86.69	87.67	96.21	95.48	87.79	86.94	87.06	87.06	86.94	87.67	88.89	-	99.63	86.08	95.24	95.97	95.97	95.97
1772/74	86.81	87.3	86.81	86.45	86.69	86.45	86.94	87.55	87.55	87.55	95.97	96.21	96.21	87.55	88.64	86.81	86.57	87.55	96.21	95.48	87.67	86.94	86.94	87.06	86.94	87.55	88.89	99.76	-	86.08	94.87	95.6	95.6	95.6
CSIRO 11	93.65	93.16	93.65	93.16	93.53	93.16	93.41	94.75	95.6	95.6	86.69	87.18	87.18	95.36	89.26	94.99	94.38	98.17	87.42	86.94	95.6	93.16	94.51	93.16	92.8	97.92	88.16	87.06	86.94	-	84.98	85.71	86.45	85.71
1828/82	87.3	87.42	87.18	86.81	87.06	86.81	87.3	87.67	88.28	88.28	95.48	95.97	95.97	88.16	89.01	87.55	87.3	87.67	97.68	99.39	88.28	87.3	87.67	87.18	87.3	87.67	88.89	95.6	95.6	87.06	-	99.27	98.53	99.27
1856/76	87.55	87.67	87.42	87.06	87.3	87.06	87.55	87.91	88.52	88.52	95.73	96.21	96.21	88.4	89.26	87.79	87.55	87.91	97.92	99.63	88.52	87.55	87.91	87.42	87.55	87.91	89.13	95.85	95.85	87.3	99.76	-	99.27	100
1832/79	87.79	87.91	87.67	87.3	87.55	87.3	87.55	88.16	88.77	88.77	95.73	96.21	96.21	88.64	89.5	88.03	87.79	88.16	97.92	99.39	88.77	87.55	88.16	87.67	87.79	88.16	89.38	95.85	95.85	87.55	99.51	99.76	-	99.27
2038/76	87.55	87.67	87.42	87.06	87.3	87.06	87.55	87.91	88.52	88.52	95.73	96.21	96.21	88.4	89.26	87.79	87.55	87.91	97.92	99.63	88.52	87.55	87.91	87.42	87.55	87.91	89.13	95.85	95.85	87.3	99.76	100	99.76	-
* The three strains isolated in this study.
