# Supplementary material for: Isolation and Genetic Characterization of Three Palyam Serogroup Orbiviruses From Culicoides Spp. and Associated Infections in Cattle in Yunnan, China
Source: Transbound Emerg Dis. 2025 Aug 25;2025:6615175. doi: 10.1155/tbed/6615175 (PMC12401601; doi:10.1155/tbed/6615175)
Supplement: Supporting Information 6 — Table S6: Matrix of VP2 pairwise identity percentages of nucleotide (lower left) and amino acid (upper right) between different strains of PALV. [file 6615175.f6.xlsx]

## Sheet: Table S6
Table S6 Matrix of VP2 pairwise identity percentages of nucleotide (lower left) and amino acid (upper right) between different strains of PALV
Strains	ML_C40*	SZ187	GX871	CHN-GS-70	CHN-GS-16	CHN-GS-26	ON-1/E/02	K-47	GG15534	68886	2389/76	2582/78	Ib_Ar_22388	CSIRO_82	AR_B_2032	SZ_C06*	ON-14/E/17	CSIRO_87	O/4518	VRL1070/78	MY_C17*	KSB-1/C/13	KY-115	ON-1/E/18	ON-3/E/17	B8112	DVTD	VRL792/73	1772/74	CSIRO 11	1828/82	1856/76	1832/79	2038/76
ML_C40*	-	99.3	99.4	98.01	98.5	98.21	98.7	98.5	95.31	93.42	86.54	86.54	86.74	43.76	44.43	41.15	40.65	41.44	40.06	39.86	40.02	40.02	40.12	40.02	40.12	40.02	39.13	39.82	38.64	52.76	52.95	52.76	52.85	52.76
SZ187	99.2	-	99.7	98.31	99	98.5	99.4	99.1	95.81	93.92	86.54	86.54	86.74	43.85	44.53	41.05	40.55	41.35	40.26	40.06	40.32	40.32	40.42	40.32	40.42	40.32	39.43	40.12	38.93	52.95	53.15	52.95	53.05	52.95
GX871	99.27	99.53	-	98.11	98.8	98.31	99.3	99	95.71	93.82	86.54	86.54	86.74	43.85	44.63	41.25	40.75	41.54	40.26	40.06	40.22	40.22	40.32	40.22	40.32	40.22	39.33	40.02	38.83	52.95	53.15	52.95	53.05	52.95
CHN-GS-70	98.5	99.17	98.7	-	99.3	99.8	97.81	97.61	94.42	92.62	85.14	85.14	85.34	43.36	44.04	40.75	40.26	41.05	39.96	39.76	39.53	39.53	39.62	39.53	39.62	39.53	38.64	39.33	38.14	51.97	52.17	51.97	52.07	51.97
CHN-GS-16	98.77	99.5	99.04	99.63	-	99.5	98.5	98.21	94.92	93.12	85.54	85.54	85.74	43.56	44.24	40.65	40.16	40.95	39.86	39.67	39.82	39.82	39.92	39.82	39.92	39.82	38.94	39.62	38.44	52.36	52.56	52.36	52.46	52.36
CHN-GS-26	98.64	99.3	98.84	99.87	99.77	-	98.01	97.81	94.52	92.72	85.24	85.24	85.44	43.36	44.04	40.75	40.26	41.05	39.96	39.76	39.53	39.53	39.62	39.53	39.62	39.53	38.64	39.33	38.14	52.07	52.26	52.07	52.17	52.07
ON-1/E/02	98.24	98.84	98.7	98.01	98.34	98.14	-	98.7	95.51	93.62	86.34	86.34	86.54	43.85	44.53	41.15	40.65	41.44	40.35	40.16	40.22	40.22	40.32	40.22	40.32	40.22	39.43	40.02	38.93	52.95	53.15	52.95	53.05	52.95
K-47	97.61	98.17	98.11	97.34	97.67	97.47	98.07	-	95.51	93.62	86.34	86.34	86.54	43.46	44.14	40.95	40.45	41.25	40.16	39.96	40.12	40.12	40.02	40.12	40.22	40.12	39.23	39.92	38.74	52.76	52.95	52.76	52.85	52.76
GG15534	89.7	90.16	90	89.5	89.76	89.56	90.16	90.2	-	98.11	86.44	86.44	86.64	43.07	44.63	40.95	40.65	41.44	40.65	40.26	40.42	40.61	40.51	40.32	40.42	40.51	39.53	40.32	39.03	52.26	52.46	52.26	52.36	52.26
68886	88.3	88.77	88.6	88.14	88.4	88.2	88.73	88.83	98.44	-	84.95	84.95	85.14	42.38	44.04	40.45	40.16	40.85	40.26	39.96	39.92	40.12	40.02	39.82	39.92	40.02	39.04	39.72	38.44	51.08	51.28	51.08	51.18	51.08
2389/76	80.16	80.03	80.09	79.56	79.69	79.59	80.23	80.16	80.26	79.46	-	99.6	99.8	42.87	44.53	40.06	39.56	40.55	39.67	39.27	38.83	38.83	38.74	38.83	38.93	38.83	38.25	38.74	37.65	51.97	52.07	52.07	52.07	51.97
2582/78	80.09	79.96	80.03	79.49	79.63	79.53	80.16	80.09	80.19	79.4	99.77	-	99.8	42.97	44.43	40.06	39.56	40.55	39.76	39.37	38.83	38.83	38.74	38.83	38.93	38.83	38.25	38.74	37.65	51.87	51.97	51.97	51.97	51.87
Ib_Ar_22388	80.23	80.09	80.16	79.63	79.76	79.66	80.29	80.23	80.33	79.53	99.87	99.83	-	42.97	44.43	40.06	39.56	40.55	39.76	39.37	38.83	38.83	38.74	38.83	38.93	38.83	38.25	38.74	37.65	51.97	52.07	52.07	52.07	51.97
CSIRO_82	52.7	52.67	52.67	52.41	52.54	52.47	52.74	52.7	52.87	52.21	52.87	52.97	52.9	-	52.27	39.63	39.43	39.63	38.81	38.81	38.21	38.21	38.11	38.31	38.41	37.92	36.82	38.11	36.54	44.92	45.02	44.92	44.92	44.92
AR_B_2032	51.82	51.46	51.59	51.3	51.3	51.3	51.43	51.3	51.95	51.4	52.25	52.12	52.22	58.09	-	39.37	38.98	39.07	37.48	37.28	36.65	36.95	36.75	36.75	36.75	36.65	35.75	36.85	35.47	44.28	44.18	44.38	44.38	44.28
SZ_C06*	51.47	51.37	51.37	51.07	51.07	51.1	51.63	51.4	50.91	50.31	50.71	50.61	50.68	50.7	49.11	-	99.11	94.94	74.33	74.43	48.12	48.52	48.12	48.12	48.12	48.32	47	48.62	46.74	38.8	38.7	38.8	38.9	38.7
ON-14/E/17	51.27	51.14	51.14	50.87	50.84	50.91	51.24	51.17	50.94	50.35	50.58	50.48	50.54	50.54	48.98	98.71	-	94.24	73.94	74.04	47.53	47.92	47.53	47.53	47.53	47.73	46.41	48.02	46.15	38.51	38.41	38.51	38.61	38.41
CSIRO_87	51.37	51.27	51.34	51.04	51.04	51.07	51.3	51.17	50.74	50.21	50.25	50.15	50.21	50.18	48.62	91	89.97	-	74.14	74.04	47.53	48.02	47.53	47.53	47.53	47.83	46.51	48.02	46.15	38.7	38.61	38.7	38.8	38.61
O/4518	50.1	50.1	50.16	49.77	49.8	49.8	49.9	50.16	49.87	49.41	50.16	50.13	50.13	49.72	48.7	71.44	70.94	71.7	-	98.71	46.5	47.19	46.6	46.5	46.5	46.9	45.69	47.09	45.22	38.81	38.71	38.81	38.91	38.81
VRL1070/78	50.16	50.13	50.26	49.84	49.87	49.87	49.93	50.13	49.64	49.21	50.13	50.1	50.1	49.79	48.83	71.57	71.17	71.34	97.29	-	46.21	46.9	46.31	46.21	46.21	46.6	45.39	46.7	44.93	38.71	38.61	38.71	38.81	38.71
MY_C17*	49.04	49.01	49.01	48.88	48.91	48.88	48.98	48.81	49.34	48.85	49.41	49.44	49.44	49.28	47.82	54.08	53.79	53.72	54.91	54.65	-	97.68	98.19	99.19	99.4	94.76	91.09	96.78	93.05	37.29	37.1	37.29	37.29	37.29
KSB-1/C/13	49.7	49.7	49.7	49.51	49.57	49.51	49.51	49.21	49.8	49.31	49.37	49.34	49.41	49.44	47.68	54.78	54.41	54.08	54.65	54.48	94.9	-	98.09	97.28	97.48	94.26	90.49	95.67	92.04	37.19	37	37.19	37.19	37.19
KY-115	49.41	49.31	49.37	49.18	49.21	49.18	49.24	48.95	49.6	49.14	49.34	49.31	49.37	49.35	47.52	54.55	54.22	53.85	54.42	54.25	95.57	96.64	-	97.78	97.99	94.86	90.99	96.68	92.95	37.49	37.29	37.49	37.49	37.49
ON-1/E/18	48.98	48.95	48.98	48.81	48.85	48.81	48.85	48.65	49.08	48.52	49.24	49.28	49.28	49.28	47.68	54.02	53.72	53.79	54.68	54.29	98.15	93.66	94.26	-	99.8	94.46	90.79	96.37	92.65	37.29	37.1	37.29	37.29	37.29
ON-3/E/17	48.98	48.95	48.98	48.81	48.85	48.81	48.85	48.65	49.08	48.52	49.28	49.31	49.31	49.35	47.68	54.02	53.72	53.79	54.68	54.29	98.22	93.72	94.33	99.87	-	94.66	90.99	96.58	92.85	37.39	37.19	37.39	37.39	37.39
B8112	49.41	49.31	49.34	49.21	49.24	49.21	49.44	49.01	49.51	48.98	49.51	49.47	49.47	49.31	47.95	54.35	54.08	54.28	54.38	54.22	92.58	92.21	92.95	91.61	91.68	-	95.8	95.97	92.25	37	36.8	37	37	37
DVTD	48.67	48.57	48.61	48.51	48.54	48.51	48.74	48.28	48.77	48.25	48.8	48.77	48.77	47.98	46.82	53.26	53	53.2	53.4	53.14	89.66	89.19	89.92	88.69	88.76	96.6	-	92.19	88.49	36.23	36.04	36.23	36.23	36.23
VRL792/73	49.24	49.11	49.11	49.08	49.11	49.08	48.98	48.72	49.18	48.65	49.67	49.64	49.7	49.38	47.78	54.25	53.92	54.28	54.38	54.25	92.75	91.51	92.58	91.78	91.84	92.55	89.32	-	96.27	37.49	37.29	37.49	37.49	37.49
1772/74	48.42	48.29	48.29	48.25	48.29	48.25	48.22	47.89	48.39	47.86	48.58	48.55	48.62	47.94	46.8	52.96	52.64	52.9	53.07	52.94	90.3	89.02	90.13	89.33	89.39	90.06	86.85	97.48	-	36.41	36.21	36.41	36.41	36.41
CSIRO 11	57.97	57.94	57.91	57.51	57.58	57.55	57.81	57.55	56.73	55.91	57.35	57.41	57.45	53.71	52.04	49.08	48.95	49.74	49.59	49.17	48.97	48.74	49.53	48.94	49	48.81	48.14	49.04	47.92	-	99.51	99.7	99.7	99.8
1828/82	58.04	58.01	57.97	57.58	57.64	57.61	57.87	57.61	56.86	56.04	57.35	57.41	57.45	53.74	52.04	49.05	48.92	49.71	49.66	49.23	49	48.58	49.43	48.9	48.97	48.64	48.01	49	47.89	99.64	-	99.41	99.41	99.51
1856/76	57.97	57.94	57.91	57.51	57.58	57.55	57.81	57.55	56.73	55.91	57.35	57.41	57.45	53.71	52.17	49.05	48.92	49.71	49.63	49.2	49	48.71	49.49	48.9	48.97	48.77	48.11	49.07	47.96	99.8	99.57	-	99.61	99.7
1832/79	58.04	57.94	57.97	57.51	57.58	57.55	57.81	57.55	56.66	55.84	57.45	57.51	57.55	53.91	52.26	49.08	48.95	49.74	49.63	49.27	49.07	48.77	49.56	48.97	49.04	48.84	48.18	49.2	48.09	99.67	99.44	99.61	-	99.7
2038/76	58.01	57.97	57.94	57.55	57.61	57.58	57.84	57.58	56.69	55.87	57.45	57.51	57.55	53.84	52.17	49.08	48.95	49.74	49.66	49.23	49.07	48.77	49.56	48.97	49.04	48.84	48.18	49.13	48.02	99.84	99.61	99.77	99.77	-
* The three strains isolated in this study.
